# Supplementary material for: Critical Assessment of Short-Read Assemblers for the Metagenomic Identification of Foodborne and Waterborne Pathogens Using Simulated Bacterial Communities
Source: Microorganisms. 2022 Dec 6;10(12):2416. doi: 10.3390/microorganisms10122416 (PMC9784204; doi:10.3390/microorganisms10122416)
Supplement: Supplementary file 1 [file microorganisms-10-02416-s001.zip]

Archive with 1 entries (1 files):
- microorganisms-2056135-supplementary.pdf
